# Supplementary material for: PEGylated Liposomes Remotely Loaded with the Combination of Doxorubicin, Quinine, and Indocyanine Green Enable Successful Treatment of Multidrug-Resistant Tumors
Source: Pharmaceutics. 2021 Dec 17;13(12):2181. doi: 10.3390/pharmaceutics13122181 (PMC8708987; doi:10.3390/pharmaceutics13122181)
Supplement: Supplementary file 1 [file pharmaceutics-13-02181-s001.zip]

Archive with 1 entries (1 files):
- pharmaceutics-1485669-supplementary.pdf
